# Supplementary material for: Expression and Biological Activity Analysis of Recombinant Fibronectin3 Protein in Bacillus subtilis
Source: BioTech (Basel). 2025 Jun 23;14(3):51. doi: 10.3390/biotech14030051 (PMC12286206; doi:10.3390/biotech14030051)
Supplement: Supplementary file 1 [file biotech-14-00051-s001.zip]

Archive with 1 entries (1 files):
- biotech-3688005-supplementary.pdf
